# Supplementary material for: Identification of Aspergillus niger Aquaporins Involved in Hydrogen Peroxide Signaling
Source: J Fungi (Basel). 2023 Apr 21;9(4):499. doi: 10.3390/jof9040499 (PMC10144872; doi:10.3390/jof9040499)
Supplement: Supplementary file 1 [file jof-09-00499-s001.zip]

Archive with 3 entries (3 files):
- Supplementary Dataset S1_A niger AQPs sequences. domain identification and classification.pdf
- Supplementary Figure S1_Plasmid construction.pdf
- Supplementary Table S1_Primers.pdf
